# Supplementary material for: The telomere bouquet is a hub where meiotic double-strand breaks, synapsis, and stable homolog juxtaposition are coordinated in the zebrafish, Danio rerio
Source: PLoS Genet. 2019 Jan 17;15(1):e1007730. doi: 10.1371/journal.pgen.1007730 (PMC6336226; doi:10.1371/journal.pgen.1007730)
Supplement: S1 Table — (XLSX) [file pgen.1007730.s005.xlsx]

## Sheet: Figure 2 summary
3-7-17 set (set 1)
Wild-type chromosome spreads
Spread ID		BAC distance µm	Average sycp3	Average sycp1	# SC stretches	Sycp3 total	Sycp1 total	Engaged telomeres	Co-alignment	Co-alignment fraction of total	co-alignment type
L4	L-317B	19.9084	0.341537	0	0	22.883	0	N/A	0	0
6	L-317B	17.0567	0.435459	0	0	32.224	0	N/A	0	0
19	L-317NB		0.534119	0	0	53.946	0	37	1	0.02	pinch
L20	L-317NB		0.5713	0	0	57.13	0	50	0	0
28	L-317NB		0.62236	0	0	62.236	0	18	1	0.02	funnel
L10	L-317B	14.9295	1.16208	0	0	116.2	0	N/A	0	0
L2	L-317B	9.27198	0.973611	0	0	92.493	0	N/A	1	0.02	pinch
x	L-317B	13.1668	1.00186	0	0	83.2	0	N/A	1	0.02	pinch
EZ20	L/EZ-317NB		0.874544	0.288	2	90.078	0.576	28	1	0.0208333	pinch
27	L/EZ-317NB		1.08456	0.246667	3	108.456	0.74	22	1	0.0212766	funnel
16	L/EZ-317NB		0.96051	0.293333	6	99.893	1.76	34	1	0.0227273	funnel
2	LEZ-317B	22.4976	1.64869	0.483	5	146.7	2.413	N/A	3	0.0666667	3 funnel
13	L/EZ-317NB		0.98869	0.287	8	98.869	2.297	15	4	0.0952381	3 pinch, 1 funnel
31	L/EZ-317NB		1.68442	0.26	12	170.126	3.15	30	3	0.0789474	1 pinch, 2 funnel
18	EZ/MZ-317NB		1.6927	0.609125	24	174.348	14.619	6	5	0.192308	5 funnels
11	EZ/MZ-317NB		2.03364	0.486781	32	207.431	15.577	2	2	0.111111	1 pinch, 1 funnel
21	EZ/MZ-317NB		1.72881	0.587273	33	178.067	19.38	16	1	0.0588235	funnel
25	EZ/MZ-317NB		2.08502	0.856972	36	210.587	30.851	12	4	0.285714	4 funnels
30	EZ/MZ-317NB		2.02899	1.16832	40	198.841	46.733	6	2	0.2	1 pinch, 1 funnel
17	MZ/LZ-317NB		2.11019	1.54238	42	217.35	64.78	8	1	0.125	funnel
9b	MZ/LZ-317B	1.92885	4.552	2.267	35	374.504	76.61	N/A	1	0.0666667	funnel
9a	MZ/LZ-317B	0.296435	2.22112	1.952	41	197.68	80.04	N/A	0	0
7	MZ/LZ-317NB		2.44778	1.73206	50	242.33	86.603	6	0	0
1	MZ/LZ-317B	0.243167	3.06703	2.249	44	306.703	99	N/A	0	0
24	LZ-317NB		2.53043	2.26142	48	255.573	108.55	4	0	0
26	LZ-317NB		2.74373	2.40662	48	275	119	4	0	0
29	LZ-317NB		2.77092	2.36327	51	277.092	120.527	2	0	0
12	LZ-317NB		3.06619	2.78747	46	305	132.3	8	0	0
10	LZ-317NB		3.05781	2.78261	51	305.781	141.913	8	0	0
4	LZ-317B	1.29061	2.95603	3.12218	49	295.603	152.987	N/A	0	0
Pre-pach		#fully synapsed	Engaged telomeres
NB-004	Post LZ-317NB	5	2
NB-006	Post LZ-317NB	7	2
NB-001	Post LZ-317NB	16	4
NB-023	Post LZ-317NB	20	2
NB-005	Post LZ-317NB	21	8
NB-008	Post LZ-317NB	21	0
NB-009	Post LZ-317NB	21	4
NB-002	Post LZ-317NB	23	0
Pachytene
NB-014	Post LZ-317NB	25	7
NB-022	Post LZ-317NB	25	4
5-12-16 set (set 2)
Tel-647, Sycp3-488, Sycp1-405
Spread ID		# Full Length SC	# SC stretches	Sycp1 total	Engaged telomeres
2001	L	0	0	0	23
2007	L	0	0	0	45
2004	L/EZ	0	2	0.64	32
2005	L/EZ	0	1	0.2	46
2	L/EZ	0	1	0.13	39
2006	L/EZ	0	3	0.514	27
2015	L/EZ	0	2	0.45	31
2011	L/EZ	0	3	1.487	25
2016	L/EZ	0	19	9.2	30
2017	EZ/MZ	0	24	24.71	10
2013	EZ/MZ	0	46	49.6	8
2008	MZ/LZ	0	37	55	33
2009/2010	MZ/LZ	0	43	62.09	6
2002	LZ	0	48	237	4
2003	LZ	2	45	139	2
2014	LZ	1	48	259	5
1	Post-LZ				10
2018	Post-LZ				4
2019	Post-LZ				2
2020	PostLZ				0
2021	Post-LZ				0
2023	Post-LZ				2
2024	Post-LZ (Pachytene)				6
2025	Post-LZ (Pachytene)				4
3-7-17 set spo11 -/- co-alignments
spo11 -/- chromosome spreads	Spread ID	#SC stretches	coaligment	% coalignment	Type of co-alignment
Non-BAC	L-L/EZ-like 1	0	0	0
Non-BAC	L-L/EZ-like 18	0	0	0
Non-BAC	L-L/EZ-like 21	0	0	0
Non-BAC	L-L/EZ-like 26	0	0	0
Non-BAC	L-L/EZ-like 33	0	0	0
Non-BAC	L-L/EZ-like 36	1	0	0
Non-BAC	L-L/EZ-like 39	1	0	0
Non-BAC	L-L/EZ-like 12	0	1	0.02	funnel
Non-BAC	L-L/EZ-like 41	0	0	0
Non-BAC	EZ-LZ-like 34	0	0	0
Non-BAC	EZ-LZ-like 20	0	0	0
Non-BAC	EZ-LZ-like 46	1	2	0.0408163	1 pinch, 1 funnel
Non-BAC	EZ-LZ-like 3	0	0	0
Non-BAC	EZ-LZ-like 29	0	0	0
Non-BAC	EZ-LZ-like 31	0	0	0
Non-BAC	EZ-LZ-like 44	0	0	0
Non-BAC	EZ-LZ-like 30	0	0	0
Non-BAC	EZ-LZ-like 42	1	0	0
BAC	B L-L/EZ-like 9	0	0	0
BAC	B L-L/EZ-like 12	0	0	0
BAC	B L-L/EZ-like 15	0	0	0
BAC	B L-L/EZ-like 27	0	0	0
BAC	B EZ-LZ-like 21	0	1	0.02	funnel
BAC	B EZ-LZ-like 13	0	0	0
BAC	B EZ-LZ-like 22	0	1	0.02	funnel
BAC	B EZ-LZ-like 17	0	0	0
BAC	B EZ-LZ-like 18	0	0	0
BAC	B EZ-LZ-like 30	0	0	0
BAC	B EZ-LZ-like 33	0	0	0
BAC	B EZ-LZ-like 34	0	0	0
BAC	B EZ-LZ-like 23	1	0	0
BAC	B EZ-LZ-like 8	2	2	0.0416667	1 funnel, 1 pinch

## Sheet: Figure 2 data WT male NB
Tel-647, Sycp3- 488, Sycp1 - 594, DAPI
Spread ID	19	19	L20	L20	28	28		EZ20	EZ20	27	27	16	16	13	13	31	31		18	18	11	11	21	21	25	25	30	30		17	17	7	7		24	24	26	26	26	29	29	12	12	12	10	10
	Sycp3	Sycp1	Sycp3	Sycp1	Sycp3	Sycp1		Sycp3	Sycp1	Sycp3	Sycp1	Sycp3	Sycp1	Sycp3	Sycp1	Sycp3	Sycp1		Sycp3	Sycp1	Sycp3	Sycp1	Sycp3	Sycp1	Sycp3	Sycp1	Sycp3	Sycp1		Sycp3	Sycp1	sycp3	sycp1		Sycp3	Sycp1	Sycp3	Sycp1	FL	Sycp3	Sycp1	Sycp3	Sycp1	FL	sycp3	sycp1
	0.739		0.575		0.83			0.815	0.287	1.289	0.184	1.278	0.416	1.435	0.2	1.791	0.255		0.416	0.741	1.829	0.381	1.788	1.034	1.828	0.966	1.409	1.713		1.529	1.851	2.031	2.285		2.544	2.6	2.833	2.38	5.938	3.452	2.37	2.286	3.21		3.876	3.533
	1.139		0.933		0.441			0.342	0.304	1.062	0.23	0.921	0.203	0.423	0.268	2.403	0.241		0.203	0.774	1.307	0.694	1.638	0.447	2.298	0.614	1.367	0.381		2.462	0.798	2.748	2.486		2.598	2.48	2.917	2.064		3.869	2.883	2.846	2.402		3.352	3.039
	0.203		0.27		0.602			0.184		1.459	0.326	1.623	0.336	1.723	0.316	2.121	0.57		0.336	0.921	2.714	0.341	1.884	0.396	2.604	0.491	3.271	1.578		2.251	1.486	1.983	1.562		2.068	2.322	3.675	2.928		2.46	1.177	5.511	3.407		2.258	3.62
	0.597		0.589		0.432			0.941		1.033		0.524	0.361	0.709	0.342	1.439	0.348		0.361	1.076	1.943	0.475	2.072	0.651	2.494	0.636	1.836	1.613		2.512	1.742	1.883	2.177		2.701	2.608	3.072	2.498		2.298	2.553	3.321	3.366		1.881	1.977
	0.576		0.659		0.905			1.292		1.964		0.58	0.203	1.331	0.2	1.897	0.179		0.203	0.794	1.223	0.601	2.45	1.188	1.031	0.386	1.544	0.361		2.249	1.493	1.79	1.709		2.28	2.547	2.386	2.09		3.725	3.231	3.249	3.338		2.006	3.507
	0.768		1.139		0.602			0.416		1.522		0.306	0.241	0.696	0.23	1.643	0.212		0.241	0.863	2.044	0.913	1.694	0.717	1.079	0.911	2.487	0.323		3.801	0.98	1.799	2.615		2.392	2.562	2.522	1.996		4.508	3.843	2.716	2.775		1.928	2.926
	0.19		0.671		0.362			0.573		0.699		0.482		0.651	0.141	1.862	0.179		2.099	0.54	2.049	0.369	2.114	0.948	2.346	1.182	1.744	0.896		3.006	1.415	2.696	1.986		1.065	1.022	2.708	2.612		2.347	2.735	3.455	2.53		3.067	3.059
	0.453		0.341		0.361			0.593		0.467		1.146		1.762	0.6	1.175	0.316		2.501	0.341	2.605	0.17	0.764	0.843	1.369	0.53	1.638	1.08		1.974	0.712	2.506	1.43		2.45	2.338	2.573	1.647		2.75	2.595	2.383	2.908		2.995	3.241
	0.494		0.945		1.058			0.382		0.773		0.886		0.877		1.825	0.241		1.656	0.443	2.398	0.553	1.077	0.681	1.404	0.6	3.821	1.316		2.246	0.577	1.984	1.472		2.783	2.392	1.969	1.489		2.828	2.548	2.996	1.245		3.299	2.54
	0.424		0.341		0.947			0.769		0.958		0.261		1.483		1.767	0.161		1.483	0.47	2.412	0.385	1.79	0.454	2.526	1.45	2.001	1.568		2.256	0.608	1.926	2.03		2.664	2.395	2.237	3.117		3.373	2.975	2.82	3.379		3.198	2.519
	1.187		0.19		0.533			0.713		1.204		0.358		0.514		1.875	0.224		1.134	1.038	2.671	0.47	1.346	0.658	3.034	1.277	3.009	1.746		2.431	1.522	2.183	1.735		2.736	1.945	2.684	2.195		3.376	2.389	2.479	2.295		3.646	2.418
	1.074		0.484		1.335			1.201		1.473		0.921		0.837		1.496	0.224		1.546	0.9	2.674	0.54	1.496	0.583	1.786	1.534	2.003	1.209		0.845	2.163	2.434	1.956		2.469	2.122	2.731	2.719		3.323	1.892	2.159	3.05		3.453	1.676
	0.2		0.457		0.437			1.167		2.129		1.111		0.253		1.962			1.745	0.358	2.322	0.765	1.573	1.073	2.998	0.744	1.664	1.813		0.877	0.714	1.976	1.818		2.646	2.842	2.943	2.926		2.865	0.965	2.232	3.383		3.751	0.958
	0.424		0.542		0.289			0.951		0.985		0.283		0.899		1.725			1.014	1	2.65	0.702	2.444	0.915	1.859	0.825	2.301	1.602		0.285	1.544	2.021	1.769		2.179	2.457	3.451	1.819		2.402	1.954	2.731	3.507		3.273	1.146
	0.354		0.742		0.366			0.848		1.02		0.303		1.123		0.833			1.852	0.967	2.396	0.856	2.554	0.778	2.374	1.537	2.482	1.819		1.241	1.375	1.531	1.86		2.467	2.72	3.615	2.457		3.042	1.728	2.863	3.749		3.031	2.142
	0.371		0.984		0.319			1.552		1.056		0.964		0.573		2.837			2.653	0.369	2.318	0.283	2.715	0.566	2.347	1.264	2.033	1.458		3.159	2.562	2.438	1.913		2.429	1.114	3.469	2.671		2.173	3.207	3.054	2.797		2.987	2.122
	0.974		0.452		1.035			1.248		1.642		0.676		1.017		2.005			2.649	0.312	1.889	0.312	2.012	0.51	2.289	0.965	1.876	1.572		3.214	1.566	2.105	0.825		2.452	3.212	3.496	2.345		2.797	2.414	2.521	2.103		3.75	2.309
	0.134		0.653		0.504			0.811		1.446		0.628		1.78		1.57			1.267	0.475	1.617	0.526	2.024	0.92	1.885	1.03	2.126	1.556		1.756	1.553	1.906	0.924		2.806	2.524	2.531	2.76		3.326	2.976	3.635	2.965		3.347	3.173
	0.369		0.668		0.475			1.306		0.961		0.203		0.725		1.785			0.947	0.342	0.8	0.354	1.482	0.411	1.59	1.068	2.227	1.7		1.51	1.42	2.505	1.695		2.088	1.844	2.789	2.466		3.093	1.656	3.09	2.381		2.009	1.967
	0.473		1.067		0.661			0.807		0.727		0.701		0.777		1.839			3.122	0.581	2.556	0.482	1.768	0.63	2.206	0.949	1.586	1.337		2.551	1.985	2.716	1.248		3.408	2.199	2.006	1.879		4.184	2.997	2.533	2.729		2.244	3.197
	0.776		0.54		1.064			1.082		1.68		0.943		1.038		2.003			2.05	0.412	1.866	0.474	1.41	0.697	1.288	1.427	1.769	1.166		2.336	1.728	3.496	0.994		3.951	2.032	2.134	2.082		2.658	2.523	2.038	3.344		3.237	2.772
	0.316		0.794		0.548			0.528		1.163		0.995		0.991		1.274			1.751	0.247	1.84	0.553	1.62	0.444	1.84	1.411	2.845	1.289		2.328	1.461	2.214	0.989		2.513	1.674	2.541	2.325		2.727	2.501	2.519	2.766		3.341	2.901
	0.272		0.782		0.545			0.341		1.215		1.657		1.053		1.132			2.575	0.385	1.658	0.4	1.143	0.412	3.056	1.309	2.728	1.183		2.973	1.434	1.933	1.57		2.603	2.026	2.676	3.037		4.86	2.215	2.01	3.018		6.592	3.212
	0.804		0.621		0.604			0.844		1.327		0.82		1.408		1.892			1.753	0.27	1.01	0.482	1.606	0.43	2.135	1.096	1.947	1.648		1.999	1.739	2.251	1.875		2.321	2.219	2.275	2.666		3.391	2.985	2.964	2.329		6.592	2.805
	0.412		0.562		0.678			0.647		0.828		1.009		0.686		1.82			2.236		0.941	0.361	1.369	0.292	1.945	0.57	2.094	1.393		1.903	1.502	3.075	1.683		1.914	2.878	3.461	3.067		3.359	1.588	3.05	2.532		4.144	2.609
	0.158		0.924		0.35			1.134		0.354		0.611		1.057		2.105			0.697		2.513	0.158	0.854	0.522	2.24	0.744	2.035	1.188		2.27	2.042	2.653	1.142		2.876	2.543	3.142	2.786		3.106	1.245	3.5	2.797		3.155	2.855
	0.415		0.823		0.255			0.815		1.985		0.901		1.222		1.166			1.022		2.611	0.475	1.477	0.316	2.901	0.358	2.42	1.404		3.125	2.188	2.006	0.781		3.071	2.548	2.714	2.645		2.418	1.802	2.847	2.977		1.937	2.414
	0.247		0.668		0.38			0.5		1.42		1.054		1.171		0.677			1.077		2.521	0.56	1.171	0.336	3.041	1.284	1.446	1.046		2.568	1.756	3.206	2.632		2.783	2.443	2.705	2.154		2.585	1.318	2.702	2.629		2.244	3.929
	0.597		1.004		0.869			0.662		1.427		1.005		0.953		1.905			1.511		2.244	0.573	1.974	0.361	2.835	0.519	1.624	1.65		2.579	2.2	3.603	1.854		2.812	2.084	3.049	2.376		2.622	1.034	2.438	3.018		3.301	4.291
	0.67		0.547		0.647			0.936		1.4		0.828		1.259		1.862			1.748		1.797	0.522	2.535	0.241	2.226	0.461	2.077	0.68		1.659	2.226	2.437	1.302		2.522	2.567	2.839	2.388		2.941	2.364	3.058	2.659		2.005	3.479
	0.351		0.416		0.7			0.361		1.005		1.211		1.534		1.846			2.636		1.072	0.564	2.27	0.224	2.204	0.341	1.889	1.628		2.322	1.308	2.916	2.364		2.489	2.106	3.677	3.137		2.655	2.519	2.955	3.586		2.343	2.578
	0.373		0.811		0.896			1.039		1.387		0.908		1.596		2.365			2.045		1.222	0.283	1.911	0.447	3.12	0.439	1.314	0.507		2.095	1.574	1.697	2.09		3.102	3.245	2.827	2.378		2.698	3.027	3.311	1.807		2.413	2.796
	0.694		0.638		1.069			0.857		0.618		0.859		1.486		2.468			1.829		1.246		2.272	0.255	1.84	0.507	0.323	0.633		2.079	1.667	2.74	2.431		5.653	2.268	3.31	3.096		2.834	1.678	2.875	3.139		2.193	2.489
	0.399		0.674		0.988			0.819		0.866		0.184		0.872		1.388			2.242		2.66		1.857		1.957	0.453	1.311	0.33		2.203	1.552	2.235	1.912		3.588	2.16	2.639	2.259		2.777	1.954	2.475	3.342		2.151	3.046
	0.752		0.214		0.298			1.239		1.275		1.72		1.058		1.622			2.991		2.188		1.895		3.863	0.447	1.876	0.919		2.275	2.039	2.279	1.429		0.23	2.528	3.07	3.154		3.969	2.386	2.741	2.364		3.044	3.451
	0.272		0.424		0.459			0.539		0.826		1.678		1.23		1.38			2.162		1.614		0.772		2.728	0.526	1.888	0.515		2.415	1.134	2.403	2.389		1.685	2.706	3.192	2.812		3.22	1.929	3.141	3.442		1.118	3.232
	0.511		0.175		0.797			0.994		0.992		1.334		0.298		0.323			1.838		2.105		2.412		1.914		1.792	0.426		1.821	1.898	2.291	2.519		2.735	3.442	2.141	1.898		2.862	2.459	3.312	4.335		1.625	2.935
	0.212		0.557		0.571			0.334		1.492		0.418		1.44		1.203			2.558		1.961		2.756		2.127		2.264	0.51		1.935	0.608	2.454	2.348		2.395	1.383	2.102	2.161		2.109	1.74	5.665	3.324		2.712	2.867
	0.628		0.346		0.329			0.989		1.206		0.948		0.934		1.545			2.075		1.39		0.846		2.538		2.441	1.503		1.721	1.495	2.283	2.452		2.654	2.058	2.287	2.931		1.89	3.089	5.261	2.701		2.696	2.471
	0.649		0.667		0.46			1.327		1.669		0.97		1.125		1.918			1.454		2.575		2.386		2.422		2.912	0.474		2.081	1.933	1.998	2.064		2.077	2.229	2.748	2.871		1.817	3.041	2.752	3.647		2.398	3.11
	1.164		0.516		1.423			1.253		0.776		0.96		0.822		2.015			3.227		1.965		2.215		2.431		1.554			2.026	1.924	2.272	0.9		2.565	1.942	2.765	2.387		2.957	2.098	2.539	4.022		1.249	3.045
	0.292		0.533		0.609			1.255		1.259		1.333		0.982		1.969			2.866		1.411		2.337		2.085		2.008			2.069	1.306	2.533	1.163		1.031	2.966	2.642	2.759		1.996	2.551	2.778	2.819		4.274	2.771
	0.554		0.19		0.447			1.053		1.148		1.424		0.862		1.356			2.503		1.533		2.823		1.562		3.13			2.005		2.585	1.675		2.667	2.212	3.46	1.061		3.173	1.706	2.961	0.326		3.269	2.948
	0.794		0.224		0.76			0.666		1.372		0.906		1.103		1.972			2.201		2.929		1.465		1.816		3.381			1.569		2.406	1.687		2.198	2.905	3.039	1.795		4.846	2.452	3.098	0.361		4.295	3.215
	0.651		0.328		0.604			1.079		1.541		0.843		1.228		1.701			2.146		2.261		1.903		2.164		2.349			1.874		2.228	1.943		2.107	2.231	2.847	0.931		1.783	3.141	3.105	0.633		4.105	2.623
	0.562		0.241		0.627			1.244		0.806		1.512		0.788		2.503			1.705		2.396		1.963		1.078		1.693			3.51		2.667	1.913		2.306	1.584	2.927	2.171		2.102	3.172	3.817		6.89	3.906	2.862
	0.572		1.049		1.488			0.741		1.035		0.268		1.029		2.325			1.559		0.76		1.386		0.714		2.183			3.082		2.713	1.671		2.274	0.63	2.138	2.726		3.205	2.495	4.855			3.97	2.891
	0.355		0.784		0.272			1.448		0.566		0.382		1.673		1.951			1.494		2.846		1.61		2.686		1.958			1.792		2.791	0.66		2.312	0.694	2.178			2.528	1.76	1.877			4.424	4.296
	0.66		0.754		0.583			0.386		0.502		1.057		0.87		2.332			1.692		2.502		1.997		1.564		2.073			1.252		3.119	1.367		1.515		3.086			3.005	2.911	1.969			1.803	2.682
	0.358		0.509		0.396			0.761		0.776		0.738		1.744		1.102			1.604		3.031		1.346		2.633		2.316			1.805		2.182	1.309		2.025		2.821			3.139	3.5	2.558			2.15	0.361
	0.494		0.158		0.192			1.631		1.405		1.578		1.467		1.136			1.602		2.322		1.547		2.835		2.222			2.052		2.231			2.023		2.785			3.586	2.256	2.44			2.118	2.908
	0.431		0.19		0.336			1.075		1.611		1.247		1.407		1.911			1.399		1.79		1.409		2.454		1.743			2.049		2.378			1.957		3.049			3.964		4.381			3.156
	0.858		0.401		0.4			0.712		1.508		1.428		1.03		1.803			1.297		2.745		2.107		2.586		2.135			2.231		3.549			2.584		2.108			2.555		3.728			3.03
	0.416		0.695		0.499			0.286		1.412		0.99		1.45		1.541			1.791		1.491		2.024		1.766		2.1			2.159		3.598			3.176		2.119			2.296		2.732			3.16
	0.8		0.491		0.23			1.206		0.91		1.029		1.176		1.69			1.89		2.151		2.066		2.986		1.564			0.732		3.268			2.724		1.729			2.577		3.049			2.621
	0.414		1.206		0.385			0.701		0.732		0.854		0.261		0.981			1.632		2.914		2.241		1.684		1.71			2.162		1.919			2.44		2.453			2.349		3.588			3.237
	0.5		0.444		0.247			0.996		1.066		1.22		0.23		1.62			1.879		1.799		2.145		1.65		1.828			3.371		2.978			3.049		2.774			0.95		3.031			3.491
	1.019		0.484		0.426			0.784		1.168		1.29		1.161		1.866			1.633		2.602		1.88		2.195		2.153			3.379		2.491			2.342		2.792			1.942		2.466			1.705
	0.241		1.181		1.044			1.784		1.396		0.411		1.317		0.864			1.956		2.772		1.574		1.741		1.687			1.68		2.45			1.884		2.299			2.069		2.793			2.986
	0.581		1.151		0.453			0.935		1.163		0.975		1.005		1.35			2.444		1.975		2.117		1.712		1.375			2.346		3.344			1.294		2.667			2.735		2.933			1.147
	0.2		0.568		0.734			0.544		1.3		1.396		0.676		1.851			1.108		2.324		1.451		1.767		1.964			2.908		3.402			3.901		2.932			2.62		3.28			2.611
	0.607		0.158		1.334			0.624		1.274		1.589		1.035		1.517			1.179		2.003		1.994		1.743		1.821			1.911		2.507			2.662		4.567			3.174		2.924			2.511
	0.405		0.562		0.818			0.91		0.806		1.18		0.905		2.343			1.212		1.746		1.858		1.709		1.812			2.367		2.833			2.219		2.864			3.788		3.024			2.674
	0.485		1.025		0.563			0.811		1.016		1.266		0.452		1.646			1.453		2.381		1.634		2.257		1.915			1.774		2.413			2.343		2.224			2.825		2.976			2.683
	1.181		0.358		0.553			1.507		1.36		0.664		1.086		1.293			2.143		1.632		2.542		1.793		2.027			2.189		2.274			2.31		2.972			3.263		3.208			3.682
	0.461		0.228		1.306			0.825		0.955		0.784		1.034		0.863			1.709		0.484		2.225		2.211		1.688			1.926		2.258			1.926		3.285			2.817		3.299			2.911
	0.573		0.158		0.341			1.544		0.127		1.205		0.486		2.265			1.704		1.486		2.023		2.04		1.814			1.873		2.336			2.709		2.961			1.884		2.741			2.786
	0.752		1.098		0.656			1.018		1.015		1.638		0.354		1.462			1.569		1.893		2.046		2.583		2.563			1.747		2.58			2.068		3.425			2.975		1.347			2.532
	0.842		0.831		0.871			0.47		0.673		1.142		0.563		1.727			2.107		1.376		1.526		1.992		1.956			1.376		2.216			2.337		2.219			2.707		0.633			3.749
	0.59		0.559		0.743			0.935		2.106		1.746		0.995		1.997			1.818		1.972		1.16		1.873		2.227			1.429		2.763			2.297		2.489			2.67		3.423			3.348
	0.74		0.718		1.051			1.653		0.598		0.19		1.537		2.731			2.016		1.739		0.849		1.518		1.614			2.152		2.128			2.189		3.856			2.718		3.292			3.457
	0.2		0.283		0.685			0.605		1.299		0.902		1.457		2.783			0.2		1.577		2.108		1.486		0.998			2.403		2.397			2.018		2.831			2.87		2.18			3.833
	0.459		0.704		0.382			0.622		1.267		0.854		1.092		1.39			1.718		2.235		0.482		2.278		1.873			2.398		2.019			2.249		2.013			1.7		2.663			3.022
	1.009		0.228		0.814			0.411		0.787		1.474		1.133		2.068			2.198		2.924		0.683		2.263		0.56			2.161		2.219			2.204		2.387			1.102		2.592			2.762
	0.705		0.541		0.482			0.537		1.016		1.243		1.115		2.542			1.889		1.829		2.199		1.709		2.594			1.91		1.933			2.75		3.028			2.496		2.726			3.422
	0.619		0.433		0.624			1.897		0.639		1.215		0.99		1.851			1.752		1.621		1.346		1.994		1.669			2.007		2.262			2.388		2.241			2.34		2.446			2.944
	0.283		0.487		1.188			0.685		1.758		1.731		1.006		2.137			1.538		2.075		1.554		2.456		1.614			1.942		2.338			3.53		3.13			0.931		2.593			3.571
	0.392		0.221		1.049			1.067		0.756		1.247		0.255		1.457			1.569		1.757		1.306		1.706		2.711			1.628		2.782			2.521		2.697			3.069		3.317			3.667
	0.27		0.498		0.313			0.883		1.251		1.39		0.292		1.097			2.583		1.975		1.25		1.838		2.181			2.074		2.593			3.286		2.579			3.558		2.96			2.742
	0.547		0.974		0.292			1.045		1.294		0.391		1.286		0.794			1.398		1.827		1.603		3.078		2.311			1.929		3.125			2.906		2.195			2.294		3.075			2.886
	0.569		0.141		0.65			0.757		0.894		1.371		1.375		0.771			1.125		2.101		0.93		2.042		2.754			1.839		2.656			2.095		2.657			2.512		3.928			2.963
	0.693		0.655		1.123			0.664		1.608		1.242		0.611		1.111			1.87		2.572		2.855		1.593		1.971			2.418		2.521			2.457		2.888			1.861		3.662			2.971
	0.224		0.639		0.43			0.86		1.327		1.147		0.694		1.709			1.824		2.273		0.709		2.503		2.242			1.801		1.62			2.155		2.793			2.666		3.265			2.901
	0.738		0.184		0.729			0.823		0.815		0.184		0.766		1.563			1.776		2.09		1.32		1.502		2.369			0.54		2.221			2.678		2.406			2.339		3.634			2.976
	0.654		1.039		0.795			1.03		1.277		1.188		1.052		1.748			1.602		1.999		2.668		2.352		1.848			2.152		2.511			2.937		2.778			2.775		3.427			3.644
	0.458		0.229		0.613			1.324		0.365		1.175		0.734		2.24			1.439		2.329		1.836		1.388		1.976			1.502		2.974			2.888		3.132			3.154		5.037			2.33
	1.093		0.28		0.361			0.937		0.688		0.775		0.76		2.023			1.875		2.717		2.005		2.201		1.773			2.152		2.694			3.899		2.409			2.788		3.097			3.034
	0.4		0.345		0.203			0.253		0.589		1.193		1.063		1.795			0.87		2.492		1.761		1.994		1.702			1.887		2.39			2.86		2.602			2.84		3.646			2.483
	0.563		0.224		0.134			0.693		0.583		0.203		1.211		1.356			1.806		2.412		1.288		1.963		1.439			2.376		2.477			3.646		2.684			2.87		2.904			4.109
	0.326		0.87		0.255			0.818		0.542		0.59		1.046		2.021			1.475		2.551		1.083		1.55		2.37			2.462		3.126			2.817		2.991			2.308		3.234			4.34
	0.228		0.212		0.495			0.358		1.564		0.662		1.409		1.815			1.782		3.041		1.07		2.595		2.065			1.831		2.882			4.204		2.201			2.319		4.46			2.757
	0.316		0.861		0.261			1.55		1.335		0.54		0.917		2.299			0.533		2.836		2.278		1.468		2.06			2.286		2.41			3.359		2.382			3.079		5.034			2.57
	0.728		0.61		0.312			0.909		0.568		0.834		0.318		1.966			1.339		2.058		1.899		1.99		2.313			2.269		1.447			1.396		2.326			3.525		4.082			3.788
	0.795		0.408		0.608			0.703		0.596		0.955		1.239		2.006			2.044		2.441		1.3		2.042		3.313			2.438		2.889			2.373		3.041			3.91		2.802			3.596
	0.51		0.784		0.886			0.615		0.85		1.179		0.416		2.066			0.228		2.322		1.526		1.688		1.672			1.867		2.322			2.15		2.182			4.044		3.185			3.8
	0.481		0.638		0.513			0.179		1.041		0.688		0.878		1.404			3.745		2.152		1.411		1.698		2.215			2.305		2.418			2.744		2.217			2.292					3.984
	0.5		0.27		0.987			0.555		0.444		1.106		0.883		0.971			2.039		1.412		2.676		2.747		1.68			2.256		3.331			3.037					2.087					3.915
	0.224		0.928		0.422			0.192		0.817		0.535		0.933		1.911			1.09		0.453		1.299		1.895		2.585			1.834		1.492			2.227					1.533					2.785
	0.228		0.203		0.313			0.84		0.87		0.84		1.111		0.45			1.791		1.716		0.755		2.115					2.571		1.538			2.138					1.934					2.372
	0.2		0.56		0.925			0.69		0.23		1.181		0.1		0.212			1.564		1.664		2.638		1.452					1.791					2.225					1.009					3.982
	0.3							1.597				1.151				1.143			2.238		1.32		1.097		1.606					1.986					2.803
	0.77							0.381				1.294							1.544		1.978		1.159							1.965
								1.863				1.168							1.688				1.289							2.731
												0.792
average Sycp3&Sycp1	0.536127	0	0.5713	0	0.62236	0		0.874544	0.2955	1.08456	0.246667	0.96051	0.293333	0.98869	0.287125	1.68442	0.2625		1.6927	0.609125	2.03364	0.486781	1.72881	0.587273	2.08502	0.856972	2.02899	1.16832		2.11019	1.54238	2.44778	1.73206		2.53043	2.26142	2.74373	2.40662	5.938	2.77092	2.36327	3.06619	2.78747	6.89	3.05781	2.78261
stdev	0.254324		0.283077		0.305778			0.387764	0.0120208	0.410083	0.0724523	0.402085	0.0900059	0.384823	0.142377	0.517694	0.110975		0.672429	0.277084	0.568024	0.175178	0.547448	0.25883	0.535873	0.384522	0.541378	0.494196		0.580848	0.479296	0.48197	0.518711		0.680819	0.591311	0.481119	0.518364	0	0.748774	0.66242	0.802238	0.851278	0	0.896547	0.726605
#SC stretches		0		0		0			2		3		6		8		12			24		32		33		36		40			42		50			48		47	1		51		45	1		51
total Sycp3&Sycp1	53.946	0	57.13	0	62.236	0		90.078	0.591	108.456	0.74	99.893	1.76	98.869	2.297	170.126	3.15		174.348	14.619	207.431	15.577	178.067	19.38	210.587	30.851	198.841	46.733		217.35	64.78	242.33	86.603		255.573	108.548	263.398	113.111	5.938	277.092	120.527	291.288	125.436	NA	305.781	141.913
																																					275.274	119.049				305.068	132.326
Spread ID	19	19	L20	L20	28	28		EZ20	EZ20	27	27	16	16	13	13	31	31		18	18	11	11	21	21	25	25	30	30		17	17	7	7		24	24	26	26	26	29	29	12	12	12	10	10
Telomere engagement	37		50		18			28		22		34		15		30			6		2		16		12		6			8		6			4		4			2		8			8

## Sheet: Figure 2 data WT male BAC
BAC: Tel-647, Sycp3 -594, BAC probe ~488, Sycp1 - 405
Spread ID	L4		6		L10		L2		x			2		9b		9a		1		4
	Sycp3		Sycp3		Sycp3		Sycp3		Sycp3			Sycp3	Sycp1	Sycp3	Sycp1	Sycp3	Sycp1	Sycp3	Sycp1	Sycp3	Sycp1
	0.212		0.679		1.828		1.62		1.026			1.457	0.298	3.838	2.639	2.467	2.639	2.588	2.472	3.227	3.089
	0.541		0.597		1.335		0.935		1.488			1.672	0.341	4.027	2.918	2.15	2.918	2.698	2.422	3.112	2.473
	0.255		0.798		0.797		0.418		1.04			0.971	0.828	4.052	2.831	2.651	2.831	2.384	2.59	2.305	3.405
	0.412		0.228		0.614		0.2		1.643			1.241	0.524	3.427	1.886	2.47	1.886	2.579	1.122	2.651	4.3
	0.224		0.292		0.848		0.331		1.333			2.671	0.422	5.919	2.68	2.038	2.68	3.607	1.573	1.386	2.919
	0.256		0.318		1.653		0.415		0.925			2.5		6.424	2.403	2.098	2.403	3.438	2.379	3.488	3.796
	0.535		0.5		1.253		1.266		0.6			1.532		4.01	0.888	2.671	0.888	4.123	2.767	2.882	3.189
	0.469		0.674		1.873		1.474		0.955			1.292		4.719	3.689	2.774	3.689	4.36	1.451	3.228	3.653
	0.17		0.354		0.743		0.93		0.909			1.574		4.088	2.141	1.737	2.141	2.667	2.056	2.413	3.209
	0.451		0.511		1.244		0.667		1.196			1.152		4.178	1.871	2.194	1.871	3.658	2.164	3.04	3.303
	0.312		0.439		3.208		0.79		1.042			0.98		4.622	1.527	1.859	1.527	3.274	3.147	2.802	1.611
	0.411		0.292		1.352		1.056		0.412			0.727		4.712	2.387	2.111	2.387	3.252	3.026	4.073	1.204
	0.13		0.316		1.04		0.884		0.511			1.804		4.317	0.9	1.596	0.9	3.241	2.624	4.328	2.512
	0.566		0.349		1.091		0.474		0.634			1.912		4.287	2.016	1.608	2.016	3.39	2.49	3.102	2.529
	0.761		0.679		0.619		0.961		1.233			1.328		3.209	0.791	1.831	0.791	3.172	1.672	3.034	2.38
	0.463		0.491		0.786		1.828		1.015			1.197		4.255	1.67	1.43	1.67	3.244	3.227	4.037	3.463
	0.465		0.467		0.6		0.611		1.412			1.389		3.103	2.967	2.08	2.967	5.338	3.053	3.802	3.017
	0.184		0.405		1.483		1.534		0.298			0.711		4.695	3.61	2.117	3.61	4.064	1.733	0.369	3.749
	0.316		0.318		0.676		1.371		1.478			0.697		2.105	0.778	2.009	0.778	3.077	3.109	3.193	2.075
	0.795		0.192		0.968		0.607		0.972			0.804		2.323	3.227	1.99	3.227	2.901	3.649	2.969	3.372
	0.161		0.184		0.867		1.263		1.267			0.762		3.214	0.492	2.784	0.492	2.694	2.25	3.765	3.606
	0.184		0.542		1.622		0.72		0.77			1.136		3.009	2.406	2.041	2.406	3.287	3.242	3.629	3.97
	0.425		0.747		0.945		1.562		0.929			1.253		3.001	3.122	1.92	3.122	3.518	2.268	4.034	2.953
	0.431		0.323		1.512		0.318		1.016			2.018		4.628	2.224	2.111	2.224	3.038	2.168	3.246	1.812
	0.23		0.285		1.25		1.274		0.991			1.798		3.646	1.961	2.308	1.961	2.409	3.211	3.353	4.251
	0.13		0.365		1.205		1.355		1.274			1.443		3.162	2.695	2.257	2.695	2.353	2.538	3.321	4.139
	0.241		0.513		1.171		1.42		0.652			1.266		3.039	1.215	3.07	1.215	2.821	1.874	3.693	3.17
	0.531		0.248		1.148		1.257		0.703			2.819		2.874	0.381	2.993	0.381	3.399	3.581	2.171	4.591
	0.403		0.071		1.414		1.005		0.47			2.34		4.751	0.935	2.477	0.935	3.043	2.958	2.346	3.035
	0.669		0.192		1.238		0.569		0.987			2.547		3.342	3.209	1.571	3.209	4.077	3.196	3.466	4.522
	0.2		0.348		1.447		1.681		1.421			1.671		2.477	2.021	2.184	2.021	2.089	2.366	3.346	2.748
	0.241		0.434		1.198		1.051		1.267			0.99		3.691	2.602	2.438	2.602	2.07	2.149	3.051	3.024
	0.479		0.283		1.423		1.195		0.483			2.734		7.15	1.74	2.351	1.74	2.04	1.636	2.244	2.96
	0.292		0.479		1.031		1.157		1.221			1.848		6.982	2.92	2.675	2.92	2.148	1.721	2.338	3.326
	0.13		0.678		1.252		0.595		0.608			2.734		3.193	0.957	1.626	0.957	2.459	1.942	3.027	1.881
	0.161		0.318		0.899		0.633		1.349			2.414		4.758	2.558	2.039	2.558	2.379	2.498	2.706	2.374
	0.2		0.554		0.677		1.292		0.894			1.766		2.987	0.652	2.679	0.652	2.12	0.313	3.531	3.481
	0.768		0.283		1.297		1.366		0.707			1.934		3.049	1.641	2.035	1.641	1.999	0.604	3.992	3.759
	0.255		0.348		1.119		0.354		0.64			2.199		1.82	1.423	2.578	1.423	2.529	2.649	4.153	3.067
	0.292		0.405		1.356		0.984		1.186			1.113		1.545	0.286	2.285	0.286	2.058	0.997	3.086	2.521
	0.161		0.652		1.025		1.298		1.02			2.218		1.405	0.778	3.199	0.778	2.263	1.16	2.899	4.936
	0.158		0.67		1.16		1.25		0.323			1.506		6.817		3.138		3.172	1.943	2.341	3.547
	0.17		0.447		1.557		0.806		1.367			0.652		2.655		2.552		2.674	2.647	3.226	3.223
	0.869		0.694		1.637		1.321		0.828			1.302		1.627		2.164		3.386	0.316	3.07	3.316
	0.609		1.324		0.949		0.956		1.03			1.381		1.304		1.673		3.448		3.192	3.236
	0.441		0.445		0.543		1.452		1.335			1.335		2.713		2.044		2.354		2.947	3.018
	0.095		0.51		1.415		1.716		1.082			0.891		2.95		1.539		2.009		3.324	3.984
	0.13		0.312		0.989		1.589		1.169			1.727		2.637		1.897		2.544		3.53	2.201
	0.354		0.447		0.97		1.298		1.878			0.907		2.933		1.993		2.717		2.437	1.088
	0.127		0.261		1.042		1.343		0.671			1.032		3.563		2.154		3.105		3.107
	0.141		0.063		1.169		0.951		0.601			2.197		3.563		1.8		3.484		2.732
	0.212		0.731		0.626		1.086		0.983			1.546		4.727		1.743		3.483		0.633
	0.286		0.896		0.908		1.135		1.215			1.555		4.138		2.805		3.367		3.301
	0.134		0.872		1.015		1.344		1.252			1.717		4.578		1.298		2.268		3.174
	0.535		0.3		1.348		0.76		1.683			2.361		4.079		2.342		3.114		1.724
	0.212		0.464		1.198		0.824		2.067			0.639		4.397		2.762		3.77		1.772
	0.385		0.261		1.394		0.808		1.7			1.843		3.716		2.16		3.492		1.523
	0.261		0.467		0.765		0.361		0.606			1.757		3.182		2.246		3.267		3.116
	0.231		0.358		0.96		1.079		0.289			1.348		4.173		1.741		2.787		3.622
	0.312		0.377		1.553		0.651		1.129			1.828		3.897		1.836		3.044		3.637
	0.17		0.492		0.823		0.839		0.665			2.662		2.224		2.062		2.983		4.233
	0.268		0.477		1.186		1.006		0.733			2.523		1.915		1.669		2.608		3.298
	0.134		0.179		1.434		0.777		1.312			1.234		3.058		2.305		2.939		2.691
	0.479		0.184		0.931		0.555		1.212			1.009		3.045		2.876		2.45		3.708
	0.292		0.161		1.424		0.862		1.039			1.17		2.114		2.876		3.282		2.283
	0.922		0.879		1.976		0.363		0.58			1.858		2.367		2.214		2.855		3.916
	0.444		0.482		0.896		0.458		0.545			1.862		8.283		2.247		2.573		3.231
			0.247		0.812		0.616		1.71			0.99		6.279		2.269		4.081		2.41
			0.221		0.923		1.483		1.011			0.706		3.319		2.624		3.184		2.604
			0.349		1.119		0.594		1.213			1.498		4.868		2.526		2.627		2.419
			0.35		1.87		1.148		0.664			2.542		5.241		1.508		3.445		2.266
			0.363		1.938		0.47		1.31			0.919		3.411		1.828		3.346		2.143
			0.79		2.132		0.775		1.104			2.491		3.712		2.186		5.093		2.02
			0		0.358		1.408		0.47			1.319		2.494		2.262		3.232		3.339
					1.771		0.978		1.011			1.599		4.279		1.858		2.844		3.43
					1.768		1.135		0.584			1.156		4.204		2.798		2.804		2.686
					0.882		0.855		0.526			2.551		4.348		3.087		2.986		2.82
					0.855		0.855		0.924			1.414		3.16		1.754		2.898		3.361
					0.369		1.277		1.531			1.913		4.093		1.876		3.232		3.447
					1.117		0.474		0.891			1.363		3.222		2.562		2.416		2.894
					0.944		1.027		1.099			2.115		3.981		2.317		1.395		3.136
					1.194		1.07		0.963			2.684		2.834		2.262		3.064		2.101
					1.316		0.966		0.872			2.773		4.237		2.187		3.073		2.39
					0.863		0.917					2.099		4.658		2.583		2.676		2.327
					1.571		0.82					2.396		3.116		1.857		2.971		2.145
					1.108		0.799					2.131		2.822		2.317		4.178		2.215
					0.959		1.037					2.165		3.682		2.7		4.143		2.375
					0.672		1.031					2.148		3.501		2.447		3.228		2.86
					0.646		0.938					1.305		2.973		2.234		4.073		3.383
					0.646		1.44							3.278				3.692		2.618
					1.433		1.197							3.714				1.867		3.027
					1.362		0.727							3.567				3.692		4.034
					0.506		0.924							6.192				4.611		4.538
					0.615		0.966							4.279				3.291		3.23
					1.095		0.255							3.245				3.795		2.851
					1.748									7.603				3.252		2.023
					1.054									3.634				3.074		1.665
					0.748									4.221				2.797		3.202
					1.151									3.649				3.758		3.077
					1.688													2.862		3.961
Average	0.341537		0.435459		1.16208		0.973611		1.00186			1.64869	0.4826	3.78287	1.95212	2.22112	1.95212	3.06703	2.24893	2.95603	3.12218																		2.22112		3.06703		2.95603
STDEV	0.3435		0.22414		0.431616		0.373077		0.376446			0.60482	0.211433	1.30079	0.945296	0.422804	0.945296	0.682323	0.819911	0.744688	0.832285																		1.95212		2.24893		3.12218
# SC stretches		NA		NA		NA		NA		NA			5		41		41		44		49																		0.422804		0.682323		0.744688
Total	22.883	0	32.224		116.208		92.493		83.154			146.733	2.413	374.504	80.037	197.68	80.037	306.703	98.953	295.603	152.987																		0.945296		0.819911		0.832285
																																						0.293333	0.98869	0.287125	1.68442	0.2625		1.6927	0.609125	2.03364	0.486781	1.72881	0.587273
x1, y1	14.869	6.556	10.343	10.896	6.294	20.011	11.526	14.94	8.868	15.238		21.198	8.129	19.085	20.783	15.852	12.318	16.681	1.852	16.403	13.88
x2, y2	15.651	26.449	15.476	27.162	20.12	14.378	11.956	24.202	21.838	12.97		10.266	27.792	20.253	19.248	16.145	12.363	16.528	1.663	17.231	14.87
distance	19.9084		17.0567		14.9295		9.27198		13.1668			22.4976		1.92885		0.296435		0.243167		1.29061
[truncated: 20 more columns]

## Sheet: Figure 6 Rad51 foci
Tel-647, Rad51-594, Sycp1-488
Rad51 foci in zygotene
Spread ID	SC stretch w/ foci	SC stretch w/o focus	total SC stretches
1	30	17	47
14	32	14	46
20	27	19	46
1007	25	19	44
25	37	13	50
15	13	23	36
	total	total	total
	164	105	269
	0.609665	0.390335

## Sheet: Figure 8 summary
WT versus spo11 -/- pairing (3-7-17 set BAC)
WT									spo11 -/-						spo11 -/-
Spread ID		Average Sycp3 µm	BAC distance µm		File #	Average sycp3 µm	distance µm		Spread ID		Average Sycp3 µm	BAC distance µm		File #	Average Sycp3 µm	BAC distance µm
	Average Sycp3 µm:	< 2µm	< 2µm			> 2µm	> 2µm			Average Sycp3 µm:	< 2µm	< 2µm			> 2µm	> 2µm
L4		0.341537	19.9084		9a	2.22112	0.296435		B EZ-LZ-like 18		1.284	6.48619		B EZ-LZ-like 30	2.021	25.976
6		0.435459	17.0567		4	2.95603	1.29061		B EZ-LZ-like 21		1.272	12.0896		19	2.34	8.82845
L2		0.973611	9.27198		1	3.06703	0.243167		16		1.7928	12.3758		11	2.43173	14.8437
x		1.00186	13.1668		9b	4.552	1.92885		B EZ-LZ-like 23		1.18	14.7108		25	long	5.15978
L10		1.16208	14.9295						10		1.63326	17.1825		24	long	12.5654
2		1.64869	22.4976						28		1.819	18.1714		31	long	12.6952
									B EZ-LZ-like 22		1.51	18.3832		26	long	17.331
									B EZ-LZ-like 8		1.58505	21.9969		32	long	23.3418
									B EZ-LZ-like 17		1.51607	26.6441		B EZ-LZ-like 33	long	23.5611
														29	long	25.5454
spo11 -/- telomere associations
	Set 1 (3-7-17 set nonBAC)				Set 2 (5-12-16 set)
	Spread ID	Engaged telomeres			spo11 mut cell stage	Spread ID	Engaged telomeres
	L-L/EZ-like 1	34			L - L/EZ-like	1	56
	L-L/EZ-like 18	63			L - L/EZ-like	1004	47
	L-L/EZ-like 21	33			L - L/EZ-like	1007	8
	L-L/EZ-like 26	61			L - L/EZ-like	1009	47
	L-L/EZ-like 33	49			L - L/EZ-like	1010	21
	L-L/EZ-like 36	45			L - L/EZ-like	1012	28
	L-L/EZ-like 39	61
	L-/EZ-like 12	30			EZ-LZ-like	1001	45
	L-L/EZ-like 41	41			EZ-LZ-like	1011	35
					EZ-LZ-like	1015	33
	EZ-LZ-like 34	24
	EZ-LZ-like 20	34			Post-LZ-like	1003	20
	EZ-LZ-like 46	42			Post-LZ-like	1005	16
	EZ-LZ-like 3	32			Post-LZ-like	1006	8
	EZ-LZ-like 29	32			Post-LZ-like	1008	49
	EZ-LZ-like 31	24			Post-LZ-like	1013	45
	EZ-LZ-like 44	18			Post-LZ-like	1014	27
	EZ-LZ-like 30	24			Post-LZ-like	1016	34
	EZ-LZ-like 42	41			Post-LZ-like	1017	8
	Post-LZ-like 40	50
	Post-LZ-like 4	66
	Post-LZ-like 2	37
	Post-LZ-like 9	82
	Post-LZ-like 16	41
	Post-LZ-like 23	63
	Post-LZ-like 35	55
	Post-LZ-like 13	42
	Post-LZ-like 14	38

## Sheet:  Figure 8 data spo11 mut BAC
BAC: Tel-647, Sycp3 -594, BAC probe ~488, Sycp1 - 405
Spread ID	B EZ-LZ-like 8		10		11		B EZ-LZ-like 17		16		B EZ-LZ-like 18		19		B EZ-LZ-like 21		B EZ-LZ-like 22		B EZ-LZ-like 23		28		B EZ-LZ-like 30
	Sycp3 µm		Sycp3 µm		Sycp3 µm		Sycp3 µm		Sycp3 µm	Sycp1 µm	Sycp3 µm		Sycp3 µm		Sycp3 µm		Sycp3 µm		Sycp3 µm		Sycp3 µm		Sycp3 µm
	1.044		2.212		2.251		2.822		0.553	5.521	5.521		2.043		1.133		1.828		0.825		4.008		2.189
	0.349		1.774		3.523		2.083		1.998		1.662		2.637		1.776		1.748		1.226		2.025		2.617
	1.389		1.063		3.169		2.081		3.38		0.835		1.53		1.734		1.1		1.484		0.37		0.949
	0.228		1.103		3.721		0.97		0.492		0.64		2.808		1.319		1.473		2.262		1.544		1.133
	1.486		1.64		1.435		1.991		2.014		0.979		2.542		0.891		1.093		1.619		5.658		3.506
	2.416		0.796		1.316		1.951		1.892		0.834		3.834		0.948		1.968		1.317		3.544		1.625
	2.738		4.353		0.981		1.863		0.899		0.911		2.239		2.2		1.731		1.042		0.405		0.926
	0.447		2.614		1.951		1.25		1.146		0.361		2.278		1.347		0.868		0.72		0.158		0.746
	2.351		0.453		3.29		0.896		1.946		1.494		1.32		0.946		1.349		0.763		2.71		0.192
	2.651		2.559		4.991		1.956		3.737		0.939		1.856		1.549		1.481		2.106		2.508		1.43
	1.282		1.918		3.586		2.464		1.559		2.52		2.201		0.727		1.149		1.551		1.189		2.268
	0.558		2.649		2.613		0.755		1.291		0.749		1.455		1.458		0.538		2.325		1.94		1.619
	1.513		1.885		0.818		1.591		3.106		1.112		0.652		1.353		1.272		0.482		2.166		2.072
	1.804		0.623		2.744		1.8		1.946		0.855		2.589		0.717		2.123		0.897		2.62		3.436
	0.984		1.814		3.096		2.155		1.669		1.399		2.655		1.515		2.278		0.316		4.077		2.39
	2.865		1.656		2.311		1.942		1.919		1.286		2.51		1.366		1.83		1.325		2.681		0.872
	1.569		0.652		2.225		4.279		1.19		1.412		3.018		1.352		2.107		0.985		0.507		2.529
	2.127		2.604		3.503		1.222		3.652		2.394		3.165		0.793		0.56		1.553		1.391		2.622
	2.077		0.609		3.595		1.867		2.635		1.327		2.649		1.141		1.137		1.348		0.443		2.006
	1.557		4.236		3.474		1.906		3.737		2.229		2.418		1.3		1.129		0.867		1.154		1.906
	1.151		1.994		2.982		2.349		2.655		0.836		2.738		1.29		0.604		0.699		3.059		0.141
	1.996		1.554		2.435		1.149		0.772		0.506		2.942		1.497		0.411		1.064		2.18		2.576
	0.652		1.013		4.377		1.336		3.767		0.729		2.257		1.841		0.511		0.925		0.489		2.429
	0.906		0.27		2.483		1.977		1.923		0.736		1.134		1.942		1.46		0.64		3.947		1.808
	1.86		1.378		1.575		1.586		4.652		1.028		1.275		0.941		0.405		2.01		4.649		2.11
	0.772		1.26		3.011		1.592		1.754		0.385		1.639		1.358		1.196		0.699		0.791		3.308
	1.642		0.949		2.497		1.53		0.822		0.494		0.793		1.736		1.778		1.856		2.189		2.702
	1.173		0.61		2.283		1.053		1.665		1.011		3.108		0.927		1.41		0.43		3.843		1.486
	2.519		0.966		4.385		1.203		5.387		1.654		1.457		2.021		1.556		1.68		2.484		2.621
	1.211		1.042		2.433		1.321		1.036		0.665		4.16		1.053		1.336		1.146		1.666		1.702
	1.037		2.795		2.339		2.808		1.887		0.734		1.712		0.882		2.555		0.76		0.937		2.502
	0.843		0.671		3.444		1.64		0.5		0.939		4.418		1.257		2.953		0.57		0.536		1.61
	2.027		1.283		2.248		1.747		0.649		1.979		2.515		0.828		1.331		1.872		1.77		1.891
	1.26		2.545		5.584		1.833		1.969		0.837		2.803		1.545		2.261		1.05		2.612		2.062
	0.54		0.601		1.65		3.046		1.306		1.71		1.323		1.4		1.93		1.43		2.811		3.407
	1.582		1.591		2.674		1.802		1.576		0.76		1.427		0.948		1.79		1.566		1.459		0.75
	0.903		2.69		1.98		0.736		2.005		1.504		3.116		0.922		1.046		0.707		0.789		2.031
	2.026		0.588		1.987		0.992		1.76		1.03		1.528		1.04		0.861		1.241		3.278		1.89
	2.806		1.338		1.022		2.417		3.024		1.253		1.73		1.014		1.28		0.544		0.896		2.091
	2.868		1.146		3.435		1.507		3.926		2.109		2.559		0.762		1.239		1.625		3.295		2.622
	2.175		1.632		2.832		0.927		1.977		0.56		1.433		1.282		1.571		0.752		4.518		2.179
	0.927		1.029		1.943		2.711		3.852		2.171		2.69		0.944		2.193		1.189		0.19		2.069
	1.325		1.282		2.919		2.588		0.624		1.615		1.466		1.119		1.923		2.085		0.608		1.936
	1.06		0.676		1.82		0.838		1.184		1.275		1.818		1.678		0.665		1.048		0.971		1.504
	2.229		1.519		1.002		2.067		1.892		1.336		2.043		1.151		2.123		0.961		2.745		2.64
	1.045		1.874		1.822		2.141		2.495		1.845		2.458		1.408		1.569		1.877		0.802		2.221
	0.426		2.959		2.848		2.638		1.733		1.987		1.507		2.01		2.845		0.791		2.809		1.592
	1.687		2.324		1.719		2.122		0.87		0.988		1.721		1.319		2.028		0.825		1.888		1.088
	2.504		1.967		3.392		1.982		0.483		1.143		2.987		0.684		1.507		0.4		1.795		1.626
	1.039		0.601		2.487		1.474		0.831		1.824		2.287		1.276		2.444		1.139		0.539		2.889
	2.618		0.912		3.809		1.074		1.974		1.487		1.109		1.19		1.157		1.4		0.691		1.669
	2.135		0.837		1.288		0.474		0.766		1.316		1.218		1.06		1.448		1.722		1.197		1.807
	1.785		1.154		1.716		1.163		0.907		1.956		2.241		1.688		1.631		1.419		2.977		2.507
	1.525		0.968		4.669		0.385		1.909		1.626		3.444		0.738		1.735		1.23		1.342		1.385
	2.577		2.284		2.913		0.895		2.884		0.381		2.538		0.872		2.703		0.63		1.614		1.691
	1.994		2.844		1.542		2.539		1.678		0.617		1.335		0.915		0.978		0.552		2.714		1.686
	2.169		0.711		2.99		0.997		0.57		1.674		1.879		0.817		1.109		0.846		2.417		1.043
	2.287		1.308		1.991		1.206		1.325		1.781		4.913		1.496		1.446		1.392		2.178		2.619
	1.387		2.602		1.687		0.228		1.865		2.562		1.926		1.428		0.961		0.479		0.67		1.138
	1.393		1.832		3.154		0.412		0.791		0.608		2.777		1.086		0.391		1.474		1.888		2.658
	1.761		1.354		1.099		2.224		0.888		1.944		2.093		1.197		1.596		1.359		0.738		1.56
	3.149		0.678		2.068		1.023		1.153		0.361		3.457		0.933		1.329		0.838		1.169		2.801
	2.736		1.523		3.12		0.526		2.616		2.044		2.508		1.748		2.289		0.837		0.342		3.051
	1.662		0.341		5.139		1.667		1.954		0.581		3.018		2.31		2.086		1.74		0.19		1.932
	1.927		1.922		3.374		0.786		0.354		1.5		4.307		1.104		1.602		0.745		1.149		1.333
	2.116		1.612		2.751		0.241		0.982		1.786		3.434		1.336		1.709		1.874		2.178		0.354
	2.492		0.878		2.88		3.012		3.724		0.816		1.535		1.284		2.328		0.909		0.5		1.139
	2.615		2.168		3.066		1.087		1.413		1.111		0.652		1.479		0.385		1.168		2.595		1.374
	3.061		1.118		1.3		2.464		1.947		1.417		0.699		1.374		0.734		0.665		0.77		3.735
	0.413		0.716		1.84		1.404		1.742		0.924		1.14		0.813		2.662		1.789		0.776		3.369
	1.9		1.164		0.8		1.601		0.522		2.53		2.605		1.908		1.979		0.907		0.926		1.7
	2.092		1.509		2.781		1.347		1.627		1.206		5.03		1.185		2.229		0.736		0.886		1.564
	1.109		1.964		0.604		0.743		0.886		2.444		2.67				3.26		1.888		2.105		3.673
	2.306		1.933		3.182		0.336		2.643		0.255		0.944				1.417		0.694		0.829		2.533
	1.48		3.183		2.959		1.366		1.717		1.24		4.487				1.04		0.354		1.391		3.709
	0.811		1.378		3.354		2.222		3.351		1		1.533				1.363		1.256		1.821		1.651
	0.591		2.396		1.267		1.253		1.132		0.971		1.688				2.38		2.432		1.118		1.425
	2.731		3.191		0.999		0.707		1.463		0.323		2.549				1.24		1.591		1.114		1.556
	1.853		0.697		0.976		1.155		1.575		1.293		3.734				1.642		2.139		0.247		3.02
	1.444		0.87		0.604		1.365		0.5		0.738		2.452				1.438		0.491		0.717		2.566
	1.876		0.913		2.038		0.64		1.036		0.405		3.894				0.443		0.944		1.276		2.933
	0.581		0.762		2.166		2.394		1.126				2.109				1.474		2.105		5.005
	1.816		1.091		1.774		0.679		1.233				2.5				1.528		1.147		3.845
	0.96		1.843		2.759		1.772		2.22				2.267				2.217
	0.954		3.618		0.66		2.791		2.397				3.561				1.487
	0.381		1.234		1.289		1.711		2.03				3.284				1.73
	0.856		0.72		1.451		0.914		0.64				3.13				1.678
	0.436		2.822		2.481		0.412		2.338				3.038				1.163
	0.441		1.641		1.684		1.834		0.912				1.046				2.323
	1.714		1.002		2.43		0.842		0.522				2.082				1.993
	0.878		2.494		1.957		0.56		2.627				1.971				0.381
	2.136		4.768		2.498		0.441		1.693				1.139				0.247
	2.428		2.216		1.019		1.288		2.1				2.906				1.451
	1.974		1.553		2.966		1.121		1.193				3.21				0.889
	1.34		3.405		1.719		1.116		2.46				0.888				0.776
	1.624		1.304				1.712		5.915
	2.389						0.752		0.628
	1.896						1.551		1.281
	1.152						1.321		0.456
	0.272						0.898		1.087
	0.247								2.362
	2.134								0.915
	2.157								0.892
	1.777
	2.126
	1.178
	0.856
	0.861
	B EZ-LZ-like 8		10		11		B EZ-LZ-like 17		16		B EZ-LZ-like 18		19		B EZ-LZ-like 21		B EZ-LZ-like 22		B EZ-LZ-like 23		28		B EZ-LZ-like 30		24		25		26		29		31		32		B EZ-LZ-like 33
Average	1.58505		1.63326		2.43173		1.51607		1.7928	5.521	1.28394		2.34087		1.27224		1.51147		1.18489		1.81949		2.02095
STDEV	0.740029		0.923963		1.04803		0.744681		1.09201		0.761502		0.971706		0.378231		0.642395		0.527336		1.26065		0.814623
SC stretches		0				0		0		1		0		0		0		0		0		0
total	171.185		156.793		231.014	0	151.607	0	184.658	5.521	103.999		222.383		91.601	0	143.59		98.346		151.018		163.697
x1, y1	14.672	5.527	8.175	3.146	18.012	27.45	6.286	3.486	7.536	21.314	23.279	11.54	13.302	19.39	12.343	4.77	13.475	22.944	9.823	16.125	10.99	1.498	16.112	4.193	14.6	22.898	10.824	19.924	14.004	20.31	16.077	4.475	28.867	14.63	4.235	23.804	4.988	23.932	0
x2, y2	26.094	24.326	6.053	20.197	23.752	13.761	30.558	14.476	19.839	19.974	26.07	5.685	18.129	11.998	18.184	15.355	21.192	6.259	15.822	29.557	6.693	19.154	14.517	30.12	14.968	10.338	10.081	25.03	29.671	12.9	14.554	29.975	25.724	26.93	15.769	3.511	21.945	7.574	0
distance	21.9969		17.1825		14.8437		26.6441		12.3758		6.48619		8.82845		12.0896		18.3832		14.7108		18.1714		25.976		12.5654		5.15978		17.331		25.5454		12.6952		23.3418		23.5611
